# Supplementary material for: The interplay of climate, intervention and imported cases as determinants of the 2014 dengue outbreak in Guangzhou
Source: PLoS Negl Trop Dis. 2017 Jun 22;11(6):e0005701. doi: 10.1371/journal.pntd.0005701 (PMC5507464; doi:10.1371/journal.pntd.0005701)
Supplement: S1 Table — (XLSX) [file pntd.0005701.s002.xlsx]

## Sheet: Sheet1
Foreign tourists staying overnight in Guangzhou
Unit: 1,000 persons
Country	2014	2013	2012
Indonesia	101.6	109.1	67
Thailand	75.9	80.1	52.8
Cambodia	--	--	--
Vietnam	39.1	79.8	32.6
Singapore	85.2	95	70.2
Malaysia	150.8	186.3	117.4
Philippines	33.3	35.1	23.8
India	76	79.3	51.7
Tourists traveled from Guangzhou with tour groups
Unit: 1,000 persons
Country	2014	2013	2012
Indonesia	55.9	35.9	39.6
Thailand	163.5	224.8	179.8
Cambodia	35.4	32.7	29.2
Vietnam	54.8	76.8	77.6
Singapore	76.3	130.5	134
Malaysia	80.2	160.2	97.7
Philippines	11.6	14.5	16.8
India	6.6	8.2	8.6
