# Supplementary material for: The interplay of climate, intervention and imported cases as determinants of the 2014 dengue outbreak in Guangzhou
Source: PLoS Negl Trop Dis. 2017 Jun 22;11(6):e0005701. doi: 10.1371/journal.pntd.0005701 (PMC5507464; doi:10.1371/journal.pntd.0005701)
Supplement: S2 Table — (XLSX) [file pntd.0005701.s003.xlsx]

## Sheet: Sample 100
ue	theta	lambda	w0	Wmin	Wmax	Lmin	raem	uem	sigma	texh	tih	avh	ahv	report	import	import2	ua	ui
0.0358638	0.537635	0.67901	0.574017	49.5756	592.138	5.97169e+06	1.53528	0.147894	2.26143	7.27759	7.30955	0.227356	0.633414	0.425741	566.262	854.764	0.462166	0.674634
0.0212163	0.192762	0.725399	0.728211	640.497	770.555	9.93883e+06	5.73172	0.184914	2.00731	6.49493	4.03656	0.310351	0.614457	0.206003	569.733	862.171	0.419899	0.76656
0.0652522	0.53981	0.777688	0.262752	306.158	332.973	6.52951e+06	4.69036	0.177511	1.8867	6.19778	5.72051	0.276127	0.715261	0.277588	569.632	858.254	0.570866	0.68587
0.0327334	0.785436	0.824757	0.713215	258.308	1073.91	4.71644e+06	4.40005	0.140633	2.22864	5.03481	6.79597	0.514465	0.331533	0.393323	566.744	853.803	0.532833	0.907606
0.0186404	0.05938	0.855186	0.329306	544.133	547.179	5.5334e+06	4.08464	0.184475	1.16521	6.53534	8.07362	0.282537	0.69397	0.58291	566.083	863.02	0.492299	0.805782
0.0602088	0.57137	0.680487	0.267884	879.05	947.588	6.8048e+06	6.2778	0.162327	2.68719	6.34888	6.40341	0.564261	0.355432	0.200209	567.708	862.158	0.482171	0.86122
0.066449	0.587969	0.719359	0.751764	69.0681	573.945	7.84231e+06	1.55175	0.189457	2.25174	5.4687	4.18276	0.50748	0.403575	0.411395	568.762	872.312	0.571218	0.866497
0.0360672	0.452286	0.887819	0.8213	104.801	514.941	8.75908e+06	1.34597	0.177501	1.62871	5.83561	6.82353	0.259127	0.565055	0.300013	567.842	872.272	0.539552	0.815863
0.00824495	0.809489	0.868928	0.830439	501.342	759.282	7.34261e+06	1.59445	0.152773	2.63405	5.98924	7.62367	0.301486	0.500695	0.319347	567.224	853.61	0.430865	0.625815
0.0439181	0.0310742	0.98216	0.533879	306.537	1061.44	4.36565e+06	6.56292	0.185598	2.28202	6.12874	5.99703	0.807259	0.65049	0.201206	566.508	853.753	0.548159	0.806898
0.0641257	0.107445	0.887179	0.449278	412.173	529.13	8.20902e+06	4.89712	0.166934	2.23906	5.61877	6.38874	0.359343	0.405643	0.29324	569.638	857.896	0.497938	0.905119
0.0554479	0.241745	0.940808	0.560628	646.812	653.482	9.34885e+06	1.60644	0.170191	2.88634	4.36784	5.96882	0.252601	0.574403	0.25969	565.564	855.879	0.453661	0.948313
0.039808	0.644917	0.779987	0.193469	41.2126	381.896	3.8119e+06	2.78379	0.142376	2.01087	6.51458	6.38078	0.436232	0.632628	0.271119	569.702	869.134	0.550766	0.767566
0.0692671	0.429607	0.895951	0.00397625	76.7459	342.603	3.88098e+06	1.00376	0.163933	2.53129	5.41543	7.23574	0.827488	0.442564	0.300128	569.551	869.599	0.479043	0.778274
0.0304861	0.781447	0.680448	0.357021	470.237	748.471	8.65717e+06	6.37073	0.197087	1.58621	5.04648	4.7956	0.500968	0.324917	0.505307	565.244	862.76	0.468321	0.710608
0.0642179	0.927067	0.750887	0.822817	833.229	840.171	8.74134e+06	5.03263	0.152841	1.92214	5.47929	4.62001	0.201707	0.785109	0.158987	567.697	857.83	0.402604	0.75681
0.0416173	0.941965	0.836266	0.997474	229.106	319.295	5.83593e+06	3.58059	0.188262	1.89701	6.08492	5.25048	0.319957	0.790666	0.344495	567.015	860.535	0.413089	0.666806
0.0526879	0.0678309	0.999637	0.465294	321.328	920.188	8.29671e+06	6.18141	0.154313	2.69325	5.74664	4.44012	0.723255	0.360385	0.241659	565.218	864.105	0.414354	0.860537
0.0532283	0.801565	0.715142	0.648524	122.602	1086.48	8.00833e+06	6.29912	0.191411	2.19109	5.06351	6.23691	0.307907	0.609584	0.368277	569.226	869.005	0.477755	0.886228
0.00165042	0.437355	0.722717	0.626164	338.492	662.682	7.36897e+06	2.80078	0.199499	2.7714	6.18414	6.57878	0.496717	0.50226	0.35586	564.417	867.005	0.420689	0.936742
0.0294912	0.888078	0.694591	0.417983	352.753	848.778	7.292e+06	4.32581	0.192263	1.11477	4.46308	5.86894	0.345348	0.57177	0.0846528	568.926	861.732	0.582712	0.637348
0.0426837	0.504905	0.79486	0.58284	598.21	959.446	7.47273e+06	1.62878	0.198558	2.29085	8.39913	6.60546	0.700624	0.361757	0.362378	564.196	867.713	0.478012	0.743779
0.0296363	0.488355	0.680865	0.481595	30.9306	761.653	9.81742e+06	5.95303	0.17119	2.51489	6.93804	5.37271	0.274219	0.5251	0.504088	566.15	866.998	0.560626	0.852169
0.0168965	0.971348	0.913586	0.151578	123.114	708.607	6.33094e+06	5.30593	0.150632	2.74357	6.51663	5.36926	0.411847	0.625629	0.385183	566.595	860.758	0.468533	0.927299
0.0533245	0.120607	0.924678	0.31403	146.6	376.338	9.66913e+06	1.40355	0.184627	2.82176	6.00729	8.02264	0.469016	0.416834	0.0913159	569.042	859.157	0.418058	0.797704
0.0035493	0.750332	0.754289	0.412918	343.653	721.175	5.5264e+06	6.3515	0.142963	2.19695	5.85959	3.70824	0.67834	0.428669	0.321139	566.654	872.581	0.487582	0.869064
0.0123089	0.385424	0.878455	0.706912	277.296	804.392	4.95186e+06	2.89692	0.18081	2.08719	6.14321	5.74783	0.535979	0.766702	0.0857482	569.308	856.52	0.434381	0.913788
0.058734	0.112022	0.7074	0.487957	673.985	688.041	7.95161e+06	3.52704	0.178563	2.83688	6.39595	5.50492	0.363297	0.571951	0.301225	566.295	857.707	0.427269	0.779124
0.0696037	0.804531	0.655876	0.37118	427.733	519.063	5.45222e+06	6.98441	0.145351	2.19228	7.04897	7.30129	0.475764	0.357888	0.286861	569.363	861.478	0.514176	0.721345
0.0484503	0.699364	0.897321	0.391575	88.9337	405.728	4.58393e+06	4.70574	0.163276	2.46412	7.9921	8.03921	0.75618	0.424333	0.28111	568.264	867.99	0.551754	0.713169
0.0667647	0.535346	0.650349	0.306697	584.695	731.009	6.35902e+06	4.79955	0.168009	1.33637	6.56744	6.52896	0.310204	0.515398	0.269053	567.657	871.207	0.545241	0.614165
0.0675102	0.142367	0.732972	0.730176	577.651	862.091	7.51005e+06	1.44658	0.142546	1.4284	4.68829	6.84425	0.240705	0.409491	0.308738	569.335	861.076	0.409985	0.723712
0.0481563	0.508596	0.739102	0.0885952	598.929	1180.37	4.93388e+06	1.61189	0.156895	2.32875	7.08293	6.35554	0.480485	0.5494	0.28142	567.948	867.624	0.452876	0.72767
0.0608746	0.143109	0.712198	0.232036	140.374	351.339	7.09627e+06	4.41133	0.183516	1.73298	4.77663	5.37748	0.374352	0.511377	0.262591	566.933	856.571	0.413142	0.906073
0.0531968	0.695338	0.787062	0.952531	229.86	534.633	9.82399e+06	1.66698	0.191438	1.23768	7.29832	5.04091	0.21164	0.664789	0.256744	566.074	859.134	0.465476	0.682968
0.0613446	0.106052	0.72731	0.00688637	865.354	1068.02	7.2849e+06	3.06973	0.167121	2.02655	6.58459	5.73651	0.327884	0.565402	0.348666	568.119	866.638	0.436434	0.758597
0.0527878	0.0898428	0.926638	0.362282	562.707	845.61	4.52559e+06	6.23962	0.187526	1.95191	4.87564	6.17884	0.733152	0.576013	0.277934	569.438	856.346	0.471252	0.627031
0.00756893	0.00291231	0.733276	0.152395	573.867	1048.55	4.71565e+06	1.05722	0.143983	2.09501	6.36034	4.83048	0.700634	0.419097	0.362217	568.246	869.675	0.423254	0.729721
0.0193138	0.500634	0.824236	0.558024	226.401	809.092	9.3111e+06	2.23487	0.180278	2.07951	5.52115	4.6113	0.571853	0.361271	0.219356	564.075	867.103	0.494153	0.699194
0.0176403	0.96485	0.699796	0.151766	389.704	948.415	3.8813e+06	5.35609	0.142119	2.03453	6.24103	6.91796	0.298199	0.721783	0.244478	565.173	853.708	0.585713	0.851732
0.0435409	0.0722197	0.837189	0.407083	53.9561	476.619	5.16248e+06	2.97545	0.166721	1.21851	6.4964	4.42211	0.727426	0.365095	0.334394	565.695	865.877	0.55444	0.665715
0.0217486	0.701168	0.951346	0.977111	88.4219	682.67	9.44997e+06	1.8745	0.17254	1.89908	4.509	5.50867	0.298679	0.511603	0.233342	564.859	864.504	0.597727	0.704735
0.0661899	0.801841	0.879846	0.302035	87.3148	440.242	3.52523e+06	5.39418	0.166403	1.59353	6.92522	5.81865	0.554302	0.661558	0.432612	568.829	867.638	0.466693	0.898406
0.00504838	0.968514	0.822894	0.549052	166.856	616.382	6.96792e+06	3.87594	0.168111	1.77461	5.16517	6.89506	0.621147	0.282343	0.32981	566.712	865.327	0.498095	0.824905
0.00610311	0.220013	0.740246	0.494983	739.565	1025.42	5.38012e+06	3.99098	0.198142	1.98499	8.26681	7.45834	0.735471	0.423236	0.491787	565.322	870.477	0.506128	0.723538
0.036458	0.668073	0.689474	0.597616	241.823	720.711	7.33547e+06	6.8609	0.176601	1.90131	7.1728	7.34724	0.46563	0.31831	0.196097	564.177	860.613	0.55111	0.882399
0.011792	0.910303	0.819176	0.98213	752.823	869.257	3.61718e+06	2.51674	0.141627	1.02007	4.24923	6.88746	0.527299	0.327014	0.33731	564.818	864.337	0.420251	0.821706
0.0287103	0.224589	0.904943	0.039128	687.101	862.487	8.13411e+06	5.97768	0.159171	2.07573	5.49736	6.54752	0.354416	0.520387	0.341463	567.431	871.304	0.571086	0.709184
0.0661952	0.543589	0.785483	0.353486	107.547	413.375	5.81488e+06	6.52873	0.197343	1.39495	6.66281	6.08646	0.28902	0.786143	0.428699	567.333	859.458	0.553331	0.844737
0.0246585	0.425263	0.72391	0.524192	175.327	821.227	9.79116e+06	3.36895	0.197359	1.3171	6.29846	5.99592	0.238546	0.656732	0.336419	567.91	868.592	0.50185	0.670605
0.0671705	0.287556	0.750796	0.46504	430.923	621.36	4.80342e+06	2.09427	0.172291	1.51663	5.21701	5.56312	0.584488	0.364117	0.494611	567.884	858.752	0.465068	0.701828
0.0551054	0.919871	0.906744	0.35449	247.204	348.205	8.67636e+06	1.09125	0.177544	1.32513	6.73976	5.76608	0.470916	0.299549	0.436176	565.734	858.828	0.438727	0.805249
0.0259951	0.15461	0.778143	0.817223	373.754	419.96	3.86723e+06	1.42733	0.169575	2.46797	4.27702	6.45668	0.611861	0.40158	0.521876	568.686	866.625	0.567548	0.902091
0.0487333	0.473928	0.672452	0.857911	561.809	833.821	3.12286e+06	3.49794	0.193897	1.951	4.67055	7.75506	0.518658	0.638957	0.433044	569.181	865.523	0.486991	0.614581
0.00952795	0.834601	0.976966	0.498158	453.661	1103.77	9.85427e+06	2.6718	0.18043	2.84862	6.07631	6.62433	0.378884	0.679111	0.114874	565.294	855.777	0.582634	0.602437
0.0578329	0.193495	0.670056	0.0312759	534.47	897.676	5.02469e+06	6.60992	0.151973	2.64786	5.6003	5.46868	0.432235	0.658514	0.186629	568.242	863.111	0.531479	0.637646
0.046978	0.991558	0.744401	0.346063	402.285	410.327	4.19947e+06	6.05633	0.181383	2.36262	7.11358	6.43863	0.742776	0.50537	0.201248	568.808	862.152	0.48674	0.701708
0.0360169	0.652169	0.663094	0.115547	160.221	442.372	8.84076e+06	2.09771	0.192792	2.4791	5.26853	6.63528	0.233715	0.760463	0.22217	566.677	868.427	0.545918	0.712752
0.0533647	0.721491	0.861585	0.101727	500.832	722.788	7.48674e+06	5.7753	0.159987	2.23757	6.96555	4.45605	0.575524	0.435996	0.285079	568.9	871.17	0.533821	0.892
0.00541245	0.520813	0.993056	0.832033	226.895	938.517	4.73389e+06	1.51104	0.164541	1.70498	4.3321	6.98268	0.498951	0.405677	0.290133	569.743	853.438	0.578152	0.91246
0.0447151	0.54842	0.828553	0.0690162	52.2624	326.771	7.42973e+06	2.7042	0.188095	2.13497	4.97356	5.85231	0.322175	0.728346	0.207139	564.446	861.621	0.451159	0.876342
0.0388866	0.331486	0.706874	0.186612	483.325	852.06	4.82943e+06	2.22934	0.195858	1.69971	4.83904	7.056	0.34964	0.781585	0.122697	567.504	857.156	0.541965	0.715431
0.0347955	0.0467341	0.790941	0.835	328.305	456.063	3.51484e+06	3.04638	0.19174	2.28897	6.63638	6.56196	0.834587	0.468431	0.226905	569.037	863.633	0.526681	0.659636
0.0317551	0.744635	0.891402	0.308048	249.342	482.683	7.34872e+06	5.7979	0.17697	2.75134	5.81095	6.48541	0.311765	0.712842	0.250948	564.199	865.567	0.582077	0.707626
0.0407876	0.622797	0.9458	0.408379	420.169	781.952	8.65615e+06	2.1162	0.166218	1.389	3.92341	5.63524	0.511902	0.279968	0.20931	567.378	865.203	0.546566	0.70182
0.0335376	0.500992	0.884932	0.405556	7.83753	645.235	9.62832e+06	1.84056	0.175399	2.91397	4.86939	6.51653	0.262747	0.601114	0.284261	564.137	860.988	0.520993	0.674885
0.0275401	0.229578	0.777836	0.452832	629.505	935.024	8.58305e+06	3.70575	0.199093	1.0623	5.036	7.90735	0.263853	0.448508	0.467653	565.962	861.587	0.481262	0.657503
0.0370002	0.189442	0.853197	0.00499689	381.034	529.11	4.35842e+06	1.96534	0.194338	1.01683	5.04484	7.43716	0.624614	0.367489	0.390277	565.894	859.589	0.49503	0.628232
0.0603504	0.937723	0.729967	0.158239	742.49	1074.84	6.1619e+06	2.64454	0.146888	1.62099	4.99232	6.48689	0.320941	0.412967	0.571138	566.027	871.279	0.462897	0.815508
0.00480197	0.356258	0.820778	0.876891	561.776	659.76	9.13095e+06	4.70475	0.151627	1.3394	6.24888	5.83216	0.278634	0.412323	0.239828	567.664	859.885	0.425397	0.687331
0.0262471	0.424201	0.874243	0.219869	353.524	421.383	5.46989e+06	5.01947	0.18453	1.23842	5.59626	7.16773	0.50697	0.487848	0.509781	565.534	872.872	0.566693	0.659726
0.0606561	0.766859	0.871338	0.837341	9.6659	594.012	6.75562e+06	2.11073	0.155888	1.21747	5.93884	5.45112	0.257727	0.544269	0.272764	566.325	862.304	0.519197	0.803794
0.0623827	0.348135	0.806872	0.574328	189.93	510.161	5.01671e+06	3.6397	0.185092	1.36199	5.51586	6.82327	0.26563	0.787744	0.233636	566.214	860.831	0.522692	0.82807
0.0431683	0.662409	0.884596	0.912983	466.532	624.135	3.93781e+06	6.20128	0.191815	1.00451	5.03589	4.33637	0.712533	0.452496	0.298591	565.609	854.286	0.596541	0.755369
0.0636319	0.756135	0.715998	0.366657	257.579	447.444	3.45833e+06	1.44805	0.14629	1.13704	4.84721	6.01765	0.719109	0.272338	0.213019	565.352	859.955	0.491173	0.927656
0.0506014	0.919223	0.912873	0.80851	581.939	602.981	5.45038e+06	4.32704	0.159004	1.28036	7.043	7.06181	0.248026	0.758896	0.298343	568.895	869.533	0.483369	0.726158
0.025492	0.590707	0.764461	0.160983	990.421	1151.79	5.93585e+06	4.73437	0.152581	1.0103	7.63888	6.76926	0.445035	0.368147	0.341664	568.498	870.057	0.484676	0.936821
0.0236619	0.673359	0.784082	0.327213	342.06	589.837	6.99261e+06	4.52083	0.153529	1.76496	4.89916	7.05053	0.391747	0.371482	0.220579	564.074	862.868	0.413467	0.768573
0.0696142	0.168615	0.796803	0.194074	16.8777	608.935	5.00384e+06	2.13638	0.179847	2.62236	7.24238	5.90975	0.481946	0.672159	0.282888	568.424	868.397	0.599365	0.750445
0.0589784	0.71161	0.78595	0.0297443	620.294	1022.03	5.8854e+06	5.42827	0.19075	2.08465	5.17696	5.37765	0.742757	0.364676	0.361193	566.248	856.268	0.429538	0.901481
0.0347745	0.313995	0.881121	0.971455	480.356	1152.65	4.30641e+06	2.96497	0.16983	2.56911	5.78211	6.761	0.546951	0.517456	0.426334	565.485	857.091	0.499607	0.896922
0.029987	0.503456	0.715469	0.15526	334.35	456.027	8.82221e+06	4.6966	0.177301	1.44706	5.48477	8.15926	0.237234	0.543852	0.085259	566.125	861.353	0.432582	0.862295
0.0299942	0.268142	0.661969	0.3944	389.258	884.133	3.88881e+06	5.0771	0.161118	1.20629	5.81958	7.80208	0.376347	0.566492	0.119863	568.916	854.439	0.583262	0.706625
0.0295377	0.757724	0.710469	0.873893	340.452	1129.5	4.97965e+06	6.90258	0.172376	2.64713	5.53577	6.00593	0.386326	0.653104	0.325488	564.52	854.102	0.567933	0.81739
0.060205	0.410978	0.739872	0.412274	494.309	1066.16	6.96143e+06	2.59228	0.15322	1.17292	5.73233	7.36984	0.290588	0.490748	0.0588241	569.42	866.065	0.555621	0.642076
0.0151577	0.183367	0.924398	0.699948	520.618	686.074	3.3999e+06	2.12098	0.187058	1.31671	6.80815	7.24817	0.627294	0.613096	0.422393	566.891	862.684	0.471507	0.777757
0.057434	0.641659	0.83804	0.16869	334.348	894.707	7.87883e+06	4.26714	0.176945	2.46635	5.03493	5.64247	0.659914	0.388791	0.151167	569.5	867.955	0.40907	0.930555
0.00635435	0.437732	0.65339	0.268157	176.54	672.207	8.87162e+06	5.27777	0.185058	1.38466	5.40967	5.68033	0.332504	0.464236	0.18223	566.483	862.037	0.579677	0.715133
0.0496327	0.503954	0.686212	0.929718	365.798	996.997	4.81027e+06	4.23539	0.158885	2.67067	6.74792	6.23549	0.76962	0.291593	0.215827	566.141	870.056	0.545524	0.937355
0.0239202	0.546915	0.824725	0.584094	611.379	749.24	4.7143e+06	4.24637	0.1579	1.15622	5.63065	5.2704	0.413977	0.523836	0.280629	565.087	859.328	0.520917	0.878143
0.0509149	0.671364	0.770869	0.0378331	106.429	395.758	4.75834e+06	2.22952	0.173519	1.55737	5.89635	6.01677	0.328346	0.666403	0.414069	566.88	859.335	0.52271	0.77879
0.0137227	0.561918	0.768422	0.347528	824.47	1137.11	3.20375e+06	5.29294	0.152724	2.60343	5.7925	6.16673	0.840287	0.415889	0.31471	566.641	856.43	0.559562	0.857827
0.0185251	0.793249	0.897844	0.0283813	97.8998	329.391	6.26119e+06	4.14095	0.175261	2.40895	5.27138	6.16721	0.420918	0.691242	0.246576	565.939	860.035	0.43252	0.692406
0.0380328	0.195731	0.821792	0.71465	576.253	867.007	8.37388e+06	6.59426	0.17107	2.14538	6.34966	6.17019	0.302428	0.508539	0.322626	564.633	863.762	0.598307	0.653496
0.0157399	0.745985	0.879872	0.956668	319.453	332.53	4.3142e+06	2.20288	0.186214	2.59331	5.01901	8.18191	0.735425	0.368378	0.330939	567.352	864.473	0.513595	0.622859
0.0168657	0.997128	0.977923	0.943408	396.687	1077.7	4.42795e+06	1.45503	0.157384	1.1617	4.67416	6.46906	0.539092	0.447509	0.337804	569.289	872.532	0.421319	0.931294
0.0304258	0.217896	0.809231	0.121228	452.012	948.921	5.86548e+06	5.71174	0.147512	2.2579	6.27549	6.93612	0.495052	0.510089	0.133908	567.785	865.841	0.474844	0.631628
0.0618228	0.434617	0.966398	0.33283	313.579	943.005	3.65897e+06	1.6971	0.142166	1.77072	6.19328	7.42559	0.463119	0.584181	0.287936	568.56	862.311	0.505516	0.63418
0.0367457	0.0313778	0.817807	0.821542	204.009	485.137	4.32464e+06	3.74481	0.179413	2.5477	4.67805	6.74082	0.57123	0.568561	0.108872	569.441	856.949	0.465856	0.88577
0.0370157	0.481885	0.780461	0.38395	462.122	752.562	4.89013e+06	4.59676	0.160201	1.05761	6.20596	6.21356	0.292419	0.704963	0.369141	565.105	870.864	0.450851	0.936256
